# Supplementary material for: Recommendations for Intraoperative Adverse Events Data Collection in Clinical Studies and Study Protocols. An ICARUS Global Surgical Collaboration Study
Source: Int J Surg Protoc. 2023 Feb 9;27(1):23–83. doi: 10.29337/ijsp.183 (PMC9912855; doi:10.29337/ijsp.183)
Supplement: Supplemental Material. — Core-Set of Variables for the Collection of the Intraoperative Adverse Events (iAEs) According to the ICARUS Global Surgical Collaboration Criteria. [file ijsp-27-1-183-s1.xlsx]

## Sheet: 1. Data Collection-per patient
	Core-Set of Variables for the Collection of the Intraoperative Adverse Events (iAEs) According to the ICARUS Global Surgical Collaboration Criteria
	Code	iae_y_n	iae_def	iae_type	Iae_grd	iae_stp_mnvr	pt_iae_prd	iae_chng_tchn_apprch	iae_chng_def	iae_tm_assmnt	iae_post_cnsqnc	Iae_chng_fu
	Description	Any iAE occurred? 0 = no 1 = yes	iAE description (if any)	Type of iAE 1 = Surgical/interventional; 2 = Anesthesiologic; 3 = Nursing	Severity Grade of iAE 1 = I 2 = II 3 = III 4 = IV 5 = V	Surgical step or anesthesiologic or nursing maneuver affected by (if any)	Patient or disease predisposing factors (if any)	Change from the ideal approach: 0 = None 1 = Technique 2 = Conversion	Description of the corrective action undertaken (if any)	Timing of the iAE assessment: 1 = during OR time 2 = after OR time	Post-operative consequence: 1 = Without post-op consequence 2 = With non-permanent post-op consequence 3 = With a permanent post-op consequence 4 = Requiring a re-operation 5 = Post-op death	Changes in clinical course and/or follow up due to the iAE (if any)
	Patient 1
	Patient 2
	Patient 3
	Patient 4
	…..
	Information
	Data collection is reported on patient level
	Copy and paste the iAEs variables core-set string (C6 - M6) in your database to ensure to capure the intraoperative adverse events according to the ICARUS Criteria Checklist
	Supplementary information in the column headline comments provide greater detail on the ICARUS criteria to follow
	Summarize the data collected, in table and/or text in the paper, as reported in sheet 2.
	Contents
	Sheet 1 - Data Collection per patient (copy and paste it in your database)
	Sheet 2 - Summary table for data reporting (copy and paste it in your manuscript)
	Sheet 3 - Scenario with no intraoperative adverse events
	Sheet 4 - Scenario with one patient reporting one intraoperative adverse event
	Sheet 5 - Scenario with one patient reporting multiple intraoperative adverse events
	Sheet 6 - Scenario with multiple patients reporting one intraoperative adverse event each
	Sheet 7 - Scenario with multiple patients reporting multiple intraoperative adverse events each
	If you are using the core-set variables, please cite the paper: BJS….DOI to be defined

## Sheet: 2. Summary Table Data Reporting
	Core-set of Variables for the Collection of the Intraoperative Adverse Events (iAEs) according to the ICARUS Global Surgical Collaboration Criteria
	Type of iAE	Total n. of events per type of iAE	iAE description	Severity of iAE by grade	n. of iAEs	n. (%) of patients reporting the iAE
	Surgical		a)….
			b)…
			c)…
			…
	Anesthesiological		aa)….
			bb)…
			cc)…
			…
	Nursing		aaa)….
			bbb)…
			ccc)…
			…
	Please cite the paper: BJS….DOI to be defined

## Sheet: 3. Var_Description
	Variable Name	Description (Item 1)	Type (in data file)	Values	Mesure
	iae_y_n	Any iAE occurred? 0 = no 1 = yes	Numeric	0 = no 1 = yes	Nominal
	iae_dscrptn	iAE description (if any)	String		Nominal
	iae_type	Type of iAE 1 = Surgical/interventional; 2 = Anesthesiologic; 3 = Nursing	Numeric	1 = Surgical/interventional 2 = Anesthesiologic 3 = Nursing	Nominal
	Iae_grd	Severity Grade of iAE 1 = I 2 = II 3 = III 4 = IV 5 = V	Numeric	1 = I 2 = II 3 = III 4 = IV 5 = V	Scale
	iae_stp_mnvr	Surgical step or anesthesiologic or nursing maneuver affected by (if any)	String		Nominal
	pt_iae_prd_fcts	Patient or disease predisposing factors (if any)	String		Nominal
	iae_chng_tchn_apprch	Change from the ideal approach: 0 = None 1 = Technique 2 = Conversion	Numeric	0 = None 1 = Technique 2 = Conversion	Nominal
	iae_chng_dscrptn	Description of the corrective action undertaken (if any)	String		Nominal
	iae_time_assmnt	Timing of the iAE assessment: 1 = during OR time 2 = after OR time	Numeric	1 = during OR time 2 = after OR time	Nominal
	iae_post_cnsqnc	Post-operative consequence: 1 = Without post-op consequence 2 = With non-permanent post-op consequence 3 = With a permanent post-op consequence 4 = Requiring a re-operation 5 = Post-op death	Numeric	1 = Without post-op consequence 2 = With non-permanent post-op consequence 3 = With a permanent post-op consequence 4 = Requiring a re-operation 5 = Post-op death	Scale
	Iae_chng_fu	Changes in clinical course and/or follow up due to the iAE (if any)	String		Nominal

## Sheet: e.g. 1- No iAEs
	Scenario 1 Twenty patients undergoing open right hepatectomy. None of the patients who underwent the surgical/interventional procedure experienced any intraoperative adverse events.
	Item 1- Data Collection
		iae_y_n	iae_def	iae_type	Iae_grd	iae_stp_mnvr	pt_iae_prd	iae_chng_tchn_apprch	iae_chng_def	iae_tm_assmnt	iae_post_cnsqnc	Iae_chng_fu
		Any iAE occurred? 0 = no 1 = yes	iAE description (if any)	Type of iAE 1 = Surgical/interventional; 2 = Anesthesiologic; 3 = Nursing	Severity Grade of iAE 1 = I 2 = II 3 = III 4 = IV 5 = V	Surgical step or anesthesiologic or nursing maneuver affected by (if any)	Patient or disease predisposing factors (if any)	Change from the ideal approach: 0 = None 1 = Technique 2 = Conversion	Description of the corrective action undertaken (if any)	Timing of the iAE assessment: 1 = during OR time 2 = after OR time	Post-operative consequence: 1 = Without post-op consequence 2 = With non-permanent post-op consequence 3 = With a permanent post-op consequence 4 = Requiring a re-operation 5 = Post-op death	Changes in clinical course and/or follow up due to the iAE (if any)
	Patient 1	0	n/a	n/a	0	n/a	n/a	0	n/a	n/a	0	n/a
	Patient 2	0	n/a	n/a	0	n/a	n/a	0	n/a	n/a	0	n/a
	Patient 3	0	n/a	n/a	0	n/a	n/a	0	n/a	n/a	0	n/a
	…Patient 20	0	n/a	n/a	0	n/a	n/a	0	n/a	n/a	0	n/a
	Item 2 - Data Reporting in Table (for this scenario, it is not necessary)							Item 3 - Data Reporting in the Text (copy and paste)
	Type of iAE	Total n. of events per type of iAE	iAE description	Severity of iAE by grade	n. of iAEs	n. (%) of patients reporting the iAE		Methods: [..] The intraoperative adverse events are collected and reported accorrding to the ICARUS Global Surgical Collaboration Checklist (ref: BJS 2022, DOI://.... and EUF 2022, DOI: 10.1016/j.euf.2022.01.018). Intraoperative adverse events are graded using the severity grading system as previously described (ref the iAEs grading system you use according to criterion n. 3).
	Surgical	0	n/a	0	0	0
								Results: No intraoperative adverse events occurred.
	Anesthesiologic	0	n/a	0	0	0
	Nursing	0	n/a	0	0	0
													n/a	0	n/a	n/a	0	n/a	n/a	0	n/a
	0	n/a	n/a	0	n/a	n/a	0	n/a	n/a	0	n/a	n/a

## Sheet: e.g. 2- One Pt with one iAE
	Scenario 2 Fifty patients underwent laparoscopic salvage pelvic lymphadenectomy for prostate cancer. In patient 3, who had a previous laparoscopic radical prostatectomy and postoperative radiation for high risk prostate cancer, a perforation of the right external iliac artery occurred. The complication could not be corrected laparoscopically - vascular surgeon - repair with vascular patch followe…
	Item 1 - Data Collection
		iae_y_n	iae_def	iae_type	Iae_grd	iae_stp_mnvr	pt_iae_prd	iae_chng_tchn_apprch	iae_chng_def	iae_tm_assmnt	iae_post_cnsqnc	Iae_chng_fu
		Any iAE occurred? 0 = no 1 = yes	iAE description (if any)	Type of iAE 1 = Surgical/interventional; 2 = Anesthesiologic; 3 = Nursing	Severity Grade of iAE 1 = I 2 = II 3 = III 4 = IV 5 = V	Surgical step or anesthesiologic or nursing maneuver affected by (if any)	Patient or disease predisposing factors (if any)	Change from the ideal approach: 0 = None 1 = Technique 2 = Conversion	Description of the corrective action undertaken (if any)	Timing of the iAE assessment: 1 = during OR time 2 = after OR time	Post-operative consequence: 1 = Without post-op consequence 2 = With non-permanent post-op consequence 3 = With a permanent post-op consequence 4 = Requiring a re-operation 5 = Post-op death	Changes in clinical course and/or follow up due to the iAE (if any)
	Patient 1	0	n/a	n/a	0	n/a	n/a	0	n/a	n/a	0	n/a		*Note: in this case the EAUiaIC severity system was used for variable 3. The author can use the preferred severity system as reported in the ICARUS Criterium 3
	Patient 2	0	n/a	n/a	0	n/a	n/a	0	n/a	n/a	0	n/a
	Patient 3	1	perforation R ext iliac artery	1	III*	right pelvic lymphadenectomy	previous pelvic surgery and radiation	2	vascular patch	1	1	none
	…Patient 50	0	n/a	n/a	0	n/a	n/a	0	n/a	n/a	0	n/a
	Item 2 - Data Reporting in Table							Item 3 - Data Reporting in the Text (copy and paste)
	Type of iAE	Total n. of events per type of iAE	iAE description	Severity of iAE by grade	n. of iAEs	n. (%) of patients reporting the iAE		Methods: [..] The intraoperative adverse events are collected and reported accorrding to the ICARUS Global Surgical Collaboration Checklist (ref: BJS 2022, DOI://.... and EUF 2022, DOI: 10.1016/j.euf.2022.01.018). Intraoperative adverse events are graded using the severity grading system as previously described (ref the iAEs grading system you use according to criterion n. 3).
	Surgical	1	perforation right ext iliac artery	III	1	0.02
								Results: In one patient, who had a previous laparoscopic radical prostatectomy and postoperative radiation for high risk prostate cancer, a perforation of the right external iliac artery occurred during the right pelvic lymphadenectomy which required a repair with vascular patch followed by a conversion to an open lymphadenectomy. No postoperative consequences were reported.
	Anesthesiologic	0	n/a	0	0	0
	Nursing	0	n/a	0	0	0

## Sheet: e.g. 3- One Pt, multiple iAEs
	Scenario 3 20 patients underwent laparoscopic pelvic lymphadenectomy (PLND) for cervical cancer. In patient 2, who had a previous sigmoidectomy and postoperative radiation, a perforation of the left external iliac artery occurred. The complication could not be corrected laparoscopically - vascular surgeon - repair with vascular patch followed by a conversion to open lymphadenectomy. Also the same…
	Item 1 - Data Collection
		iae_y_n	iae_def	iae_type	Iae_grd	iae_stp_mnvr	pt_iae_prd	iae_chng_tchn_apprch	iae_chng_def	iae_tm_assmnt	iae_post_cnsqnc	Iae_chng_fu	iae_y_n	iae_def	iae_type	Iae_grd	iae_stp_mnvr	pt_iae_prd	iae_chng_tchn_apprch	iae_chng_def	iae_tm_assmnt	iae_post_cnsqnc	Iae_chng_fu
		Any iAE occurred? 0 = no 1 = yes	iAE description (if any)	Type of iAE 1 = Surgical/interventional; 2 = Anesthesiologic; 3 = Nursing	Severity Grade of iAE 1 = I 2 = II 3 = III 4 = IV 5 = V	Surgical step or anesthesiologic or nursing maneuver affected by (if any)	Patient or disease predisposing factors (if any)	Change from the ideal approach: 0 = None 1 = Technique 2 = Conversion	Description of the corrective action undertaken (if any)	Timing of the iAE assessment: 1 = during OR time 2 = after OR time	Post-operative consequence: 1 = Without post-op consequence 2 = With non-permanent post-op consequence 3 = With a permanent post-op consequence 4 = Requiring a re-operation 5 = Post-op death	Changes in clinical course and/or follow up due to the iAE (if any)	Any iAE occurred? 0 = no 1 = yes	iAE description (if any)	Type of iAE 1 = Surgical/interventional; 2 = Anesthesiologic; 3 = Nursing	Severity Grade of iAE 1 = I 2 = II 3 = III 4 = IV 5 = V	Surgical step or anesthesiologic or nursing maneuver affected by (if any)	Patient or disease predisposing factors (if any)	Change from the ideal approach: 0 = None 1 = Technique 2 = Conversion	Description of the corrective action undertaken (if any)	Timing of the iAE assessment: 1 = during OR time 2 = after OR time	Post-operative consequence: 1 = Without post-op consequence 2 = With non-permanent post-op consequence 3 = With a permanent post-op consequence 4 = Requiring a re-operation 5 = Post-op death	Changes in clinical course and/or follow up due to the iAE (if any)
	Patient 1	0	n/a	n/a	0	n/a	n/a	0	n/a	n/a	0	n/a	0	n/a	n/a	0	n/a	n/a	0	n/a	n/a	0	n/a		*Note: in this case the ClassIntrra® severity system was used for variable 3. The author can use the preferred severity system as reported in the ICARUS Criterium 3
	Patient 2	1	Perforation left ext iliac artery	1	III*	left pelvic lymphadenectomy	Previous pelvic surgery and radiation	2	vascular patch	1	1	none	1	airway obstruction	2	II*	duirng the entire proecedure	Current smoker	0	none	1	1	none
	Patient 3	0	n/a	n/a	0	n/a	n/a	0	n/a	n/a	0	n/a	0	n/a	n/a	0	n/a	n/a	0	n/a	n/a	0	n/a
	… Patient 20	0	n/a	n/a	0	n/a	n/a	0	n/a	n/a	0	n/a	0	n/a	n/a	0	n/a	n/a	0	n/a	n/a	0	n/a
	Item 2 - Data Reporting in Table							Item 3 - Data Reporting in the Text (copy and paste)
	Type of iAE	Total n. of events per type of iAE	iAE description	Severity of iAE by grade	n. of iAEs	n. (%) of patients reporting the iAE		Methods: [..] The intraoperative adverse events are collected and reported accorrding to the ICARUS Global Surgical Collaboration Checklist (ref: BJS 2022, DOI://.... and EUF 2022, DOI: 10.1016/j.euf.2022.01.018). Intraoperative adverse events are graded using the severity grading system as previously described (ref the iAEs grading system you use according to criterion n. 3).
	Surgical	1	perforation left ext iliac artery	III*	1	0.05
								Results: A total of 2 iAEs were recordeed in one (5%) patient. In one patient, who had a previous pelvic surgery and radiation, a perforation of the left external iliac artery occurred during the left PLND which required a repair with vascular patch followed by a conversion to an open lymphadenectomy. Also the patient, who is a current smoker (10 pack-years), presented with signs of obstruction i…
	Anesthesiologic	1	obstruction in capnography	II*	1	0.05
	Nursing	0	n/a	0	0	0

## Sheet: e.g. 4- Multiple Pts, one iAE
	Scenario 4 20 patients underwent laparoscopic pelvic lymphadenectomy (PLND) for cervical cancer after previous pelvic and abdominal radiation. - In patient 1, a perforation of the left external iliac artery occurred during the left PLND. The complication could not be corrected laparoscopically, and it required a repair of the artery with vascular patch followed by a conversion to open lymphadenec…
	Item 1 - Data Collection
		iae_y_n	iae_def	iae_type	Iae_grd	iae_stp_mnvr	pt_iae_prd	iae_chng_tchn_apprch	iae_chng_def	iae_tm_assmnt	iae_post_cnsqnc	Iae_chng_fu
		Any iAE occurred? 0 = no 1 = yes	iAE description (if any)	Type of iAE 1 = Surgical/interventional; 2 = Anesthesiologic; 3 = Nursing	Severity Grade of iAE 1 = I 2 = II 3 = III 4 = IV 5 = V	Surgical step or anesthesiologic or nursing maneuver affected by (if any)	Patient or disease predisposing factors (if any)	Change from the ideal approach: 0 = None 1 = Technique 2 = Conversion	Description of the corrective action undertaken (if any)	Timing of the iAE assessment: 1 = during OR time 2 = after OR time	Post-operative consequence: 1 = Without post-op consequence 2 = With non-permanent post-op consequence 3 = With a permanent post-op consequence 4 = Requiring a re-operation 5 = Post-op death	Changes in clinical course and/or follow up due to the iAE (if any)
	Patient 1	1	perforation left ext iliac artery	1	III*	left pelvic lymphadenectomy	previous pelvic radiation	2	laparoscopic suture	1	1	none		*Note: in this case the iAEs severity system was used for variable 3. The author can use the preferred severity system as reported in the ICARUS Criterium 3
	Patient 2	1	ascending colon perforation	1	III*	adhesiolysis	previous pelvic radiation	2	right hemicolectomy and colostomy	1	3	none
	Patient 3	1	airway obstruction	2	II*	during the entire proecedure	current smoker	0	none	1	1	none
	… Patient 20	0	n/a	n/a	0	n/a	n/a	0	n/a	n/a	0	n/a
	Item 2 - Data Reporting in Table							Item 3 - Data Reporting in the Text (copy and paste)
	Type of iAE	Total n. of events per type of iAE	iAE description	Severity of iAE by grade	n. of iAEs	n. (%) of patients reporting the iAE		Methods: [..] The intraoperative adverse events are collected and reported accorrding to the ICARUS Global Surgical Collaboration Checklist (ref: BJS 2022, DOI://.... and EUF 2022, DOI: 10.1016/j.euf.2022.01.018). Intraoperative adverse events are graded using the severity grading system as previously described (ref the iAEs grading system you use according to criterion n. 3).
	Surgical	2	perforation left ext iliac artery	III*	1	0.05
			ascending colon perforation	III*	1	0.05		Results: A total of 3 adverse events occurred in 3 (15%) patients. In 1 patient, a perforation of the left external iliac artery occurred during the left PLND. The complication could not be corrected laparoscopically and it required a vascular patch followed by a conversion to open PLND. In another patient, the ascending colon perforation occurred during adhesiolysis, requiring a conversion to op…
	Anesthesiologic	1	obstruction in capnography	II*	1	0.05
	Nursing	0	n/a	0	0	0

## Sheet: e.g. 5- Multiple Pts and iAEs
	Scenario 5 20 patients underwent laparoscopic pelvic lymphadenectomy (PLND) for cervical cancer after previous pelvic and abdominal radiation. - In patient 1, a perforation of the left external iliac artery occurred during the left PLND. The complication could not be corrected laparoscopically, and it required a repair with vascular patch followed by a conversion to open lymphadenectomy. The same…
	Item 1 - Data Collection
		iae_y_n	iae_def	iae_type	Iae_grd	iae_stp_mnvr	pt_iae_prd	iae_chng_tchn_apprch	iae_chng_def	iae_tm_assmnt	iae_post_cnsqnc	Iae_chng_fu	iae_y_n	iae_def	iae_type	Iae_grd	iae_stp_mnvr	pt_iae_prd	iae_chng_tchn_apprch	iae_chng_def	iae_tm_assmnt	iae_post_cnsqnc	Iae_chng_fu
		Any iAE occurred? 0 = no 1 = yes	iAE description (if any)	Type of iAE 1 = Surgical/interventional; 2 = Anesthesiologic; 3 = Nursing	Severity Grade of iAE 1 = I 2 = II 3 = III 4 = IV 5 = V	Surgical step or anesthesiologic or nursing maneuver affected by (if any)	Patient or disease predisposing factors (if any)	Change from the ideal approach: 0 = None 1 = Technique 2 = Conversion	Description of the corrective action undertaken (if any)	Timing of the iAE assessment: 1 = during OR time 2 = after OR time	Post-operative consequence: 1 = Without post-op consequence 2 = With non-permanent post-op consequence 3 = With a permanent post-op consequence 4 = Requiring a re-operation 5 = Post-op death	Changes in clinical course and/or follow up due to the iAE (if any)	Any iAE occurred? 0 = no 1 = yes	iAE description (if any)	Type of iAE 1 = Surgical/interventional; 2 = Anesthesiologic; 3 = Nursing	Severity Grade of iAE 1 = I 2 = II 3 = III 4 = IV 5 = V	Surgical step or anesthesiologic or nursing maneuver affected by (if any)	Patient or disease predisposing factors (if any)	Change from the ideal approach: 0 = None 1 = Technique 2 = Conversion	Description of the corrective action undertaken (if any)	Timing of the iAE assessment: 1 = during OR time 2 = after OR time	Post-operative consequence: 1 = Without post-op consequence 2 = With non-permanent post-op consequence 3 = With a permanent post-op consequence 4 = Requiring a re-operation 5 = Post-op death	Changes in clinical course and/or follow up due to the iAE (if any)
	Patient 1	1	perforation left ext iliac artery	1	III*	left pelvic lymphadenectomy	previous pelvic radiation	2	laparoscipic suture	1	1	none	1	airway obstruction	2	II*	duirng the entire proecedure	current smoker	0	none	1	1	none		*Note: in this case the iAEs severity system was used for variable 3. The author can use the preferred severity system as reported in the ICARUS Criterium 3
	Patient 2	1	ascending colon perforation	1	III*	adhesiolysis	previous pelvic radiation	2	right hemicolectomy and colostomy	1	3	none	1	right ureter lesion	1	III*	right hemicolectomy	previous pelvic radiation	0	stent placement	1	1	none
	Patient 3	1	airway obstruction	2	II*	during the entire proecedure	current smoker	0	none	1	1	none	0	n/a	n/a	0	n/a	n/a	0	n/a	n/a	0	n/a
	… Patient 20	0	n/a	n/a	0	n/a	n/a	0	n/a	n/a	0	n/a	0	n/a	n/a	0	n/a	n/a	0	n/a	n/a	0	n/a
	Item 2 - Data Reporting in Table							Item 3 - Data Reporting in the Text
	Type of iAE	Total n. of events per type of iAE	iAE description	Severity of iAE by grade	n. of iAEs	n. (%) of patients reporting the iAE		Methods: [..] The intraoperative adverse events are collected and reported accorrding to the ICARUS Global Surgical Collaboration Checklist (ref: BJS 2022, DOI://.... and EUF 2022, DOI: 10.1016/j.euf.2022.01.018). Intraoperative adverse events are graded using the severity grading system as previously described (ref the iAEs grading system you use according to criterion n. 3).
	Surgical	3	perforation left ext iliac artery	III*	1	0.05
			right ureter lesion	III*	1	0.05		Results: A total of 5 adverse events occurred in 3 (15%) patients. In one patient, who had a previous pelvic surgery and radiation, a perforation of the left external iliac artery occurred during the left PLND which required a repair with vascular patch followed by a conversion to an open lymphadenectomy. Also the patient, who is a current smoker (10 pack-years), presented with signs of obstructi…
			ascending colon perforation	III*	1	0.05
	Anesthesiologic	2	obstruction in capnography	II*	2	0.1
	Nursing	0	n/a	0	0	0
